# Supplementary material for: Hepatitis B Virus PreS-Mutated Strains in People Living with HIV: Long-Term Hepatic Outcomes Following ART Initiation
Source: Viruses. 2025 Aug 11;17(8):1102. doi: 10.3390/v17081102 (PMC12390677; doi:10.3390/v17081102)
Supplement: Supplementary file 1 [file viruses-17-01102-s001.zip]

Archive with 1 entries (1 files):
- viruses-3759719-supplementary.pdf
